# Supplementary material for: High-resolution HDX-MS reveals distinct mechanisms of RNA recognition and activation by RIG-I and MDA5
Source: Nucleic Acids Res. 2014 Dec 24;43(2):1216–30. doi: 10.1093/nar/gku1329 (PMC4333383; doi:10.1093/nar/gku1329)
Supplement: SUPPLEMENTARY DATA [file supp_gku1329_nar-03293-h-2014-File007.zip]

Archive with 1 entries (1 files):
- nar-03293-h-2014-File007.mpg
